# Supplementary material for: Real-World Outcomes and Biomarker Analysis Based on Routine Clinical, Laboratory, and Pathologic Parameters in Metastatic or Unresectable Esophageal Cancer Treated with First-Line Anti-PD-1 Plus Fluoropyrimidine and Platinum
Source: Cancers (Basel). 2025 Sep 28;17(19):3149. doi: 10.3390/cancers17193149 (PMC12524331; doi:10.3390/cancers17193149)
Supplement: Supplementary file 1 [file cancers-17-03149-s001.zip]

Archive with 1 entries (1 files):
- Supplementary_material_250926.pdf
